# Supplementary material for: The impact of confounding on the associations of different adiposity measures with the incidence of cardiovascular disease: a cohort study of 296 535 adults of white European descent
Source: Eur Heart J. 2018 Mar 16;39(17):1514–20. doi: 10.1093/eurheartj/ehy057 (PMC5930252; doi:10.1093/eurheartj/ehy057)
Supplement: Supplementary Data [file ehy057_suppl_data.zip]

Archive with 9 entries (9 files):
- Revised_Supplemental_Table 2.docx
- Supplemental_4_composite.tif
- Supplemental_5_mortality.tif
- Supplemental_6_morbidity.tif
- Supplemental_Fig1.tif
- Supplemental_Fig2.tif
- Supplemental_Fig3.tif
- Supplemental_Table 1.docx
- Supplemental_Table 3.docx
